# Supplementary material for: Heating and Strain Sensing Elements Based on Segregated Polyethylene/Carbon Black Composites in Polymer Welded Joints
Source: Materials (Basel). 2024 Aug 1;17(15):3776. doi: 10.3390/ma17153776 (PMC11312915; doi:10.3390/ma17153776)
Supplement: Supplementary file 1 [file materials-17-03776-s001.zip]

Archive with 1 entries (1 files):
- materials-3086229-supplementary.pdf
